# Supplementary material for: Goat pasteurellosis: serological analysis of circulating Pasteurella serotypes in Tanqua Aberegelle and Kola Tembien Districts, Northern Ethiopia
Source: BMC Res Notes. 2018 Jul 17;11:485. doi: 10.1186/s13104-018-3606-0 (PMC6050659; doi:10.1186/s13104-018-3606-0)
Supplement: Supplementary file 1 — Additional file 1. The data collected (serum) for this study. [file 13104_2018_3606_MOESM1_ESM.xls]

## Sheet: Sheet1
ID	PM A	MH A1	MH A2	MH A7	PT T3	PT T4	PT T10	PT T15	sex	age
1074	1	1	0	0	0	1	1	0	1	1
40318	1	1	1	1	1	1	1	1	1	2
1078	0	1	1	0	1	1	1	1	1	1
1072	0	0	0	0	0	1	0	0	2	1
40521	0	0	0	0	0	1	1	1	1	2			Key: +ve=1, -ve=0
40350	0	1	0	0	1	0	1	1	1	2			PM a= pastuerella multicida biotype A
40864	0	1	0	0	1	1	0	1	1	2			MH A1= Manhaemia haemolytica biotype A1
1093	0	1	0	0	0	1	0	0	1	2			MH A2= Manhaemia haemolytica biotype A2
40322	0	1	1	1	0	1	1	1	1	2			MH A7= Manhaemia haemolytica biotype A7
1076	1	1	1	0	1	0	1	1	1	2			PT T3= pastuerella trehalosi biotype T3
1073	1	1	1	1	1	0	1	1	2	1			PTT4= pasturella trehalosi biotype T4
40351	1	1	1	1	1	0	1	1	1	2			PT T10 and PTT15= pastuerella trehalosi biotype 10 and15
40340	1	1	0	1	0	1	1	1	1	2			f=1, m=2
40603	0	0	0	1	0	1	1	0	1	2			age= 1= young, adult=2
1050	1	1	1	0	1	1	1	1	2	1				young=<1 year
1075	1	1	1	1	1	1	1	1	2	1
40354	1	1	1	1	0	0	1	1	2	2
1079	0	1	0	1	0	1	1	1	1	2
1083	1	1	0	0	1	0	1	1	1	2
1077	0	1	0	1	0	0	1	1	1	2
1082	1	1	1	1	1	1	1	1	1	2
328	1	1	1	1	1	1	1	1	2	2
40346	1	1	1	1	1	1	1	1	1	2
40349	0	1	1	1	1	1	1	0	1	2
1081	1	1	1	0	1	1	1	1	2	1
40755	1	0	0	1	0	0	1	1	2	1
40338	1	1	1	0	1	1	1	1	1	2
1071	1	1	0	1	1	1	1	1	2	1
40342	1	1	1	0	1	1	1	1	2	2
40613	0	1	1	0	0	1	1	1	2	1
33	0	0	0	0	1	0	0	1	1	1
23	0	1	1	0	1	0	1	1	2	2
14	1	1	1	1	1	1	1	1	2	1
12	1	1	1	1	1	1	1	1	1	2
24	0	1	1	0	1	1	1	1	1	1
1405	0	1	1	0	1	1	1	1	2	1
25	0	0	0	0	1	0	0	0	1	1
493	1	1	1	1	1	1	1	1	2	2
1090	0	1	0	1	0	0	1	0	2	1
40010	0	0	0	0	0	0	0	0	2	1
1091	0	0	0	0	0	0	0	0	1	2
1092	0	0	0	0	0	0	0	0	2	1
38	0	0	0	0	0	0	0	0	2	1
1094	0	0	0	0	0	0	0	0	1	2
40	0	0	0	0	0	0	0	0	1	2
41	0	0	0	0	0	0	0	0	2	2
42	0	0	0	0	0	0	0	0	1	1
43	0	0	0	0	0	0	0	0	2	1
44	0	0	0	0	0	0	0	0	2	2
48	0	0	0	0	0	0	0	0	2	1
50	0	0	0	0	0	0	0	0	1	2
52	0	0	0	0	0	0	0	0	1	1
56	0	0	0	0	0	0	0	0	1	1
1096	0	0	0	0	0	0	0	0	1	1
1097	0	0	0	0	0	0	0	0	2	2
1098	0	0	0	0	0	0	0	0	2	2
1099	0	0	0	0	0	0	0	0	2	2
60	0	0	0	0	0	0	0	0	2	2
61	0	0	0	0	0	0	0	0	1	2
62	0	0	0	0	0	0	0	0	1	2
63	0	0	0	0	0	0	0	0	1	1
15	0	0	0	0	0	0	0	0	1	1
14	0	0	0	0	0	0	0	0	1	2
17	0	0	0	0	0	0	0	0	1	2
20	0	0	0	0	0	0	0	0	1	1
1100	0	0	0	0	0	0	0	0	1	2
66	0	0	0	0	0	0	0	0	1	2
67	0	0	0	0	0	0	0	0	1	1
68	0	0	0	0	0	0	0	0	1	1
70	0	0	0	0	0	0	0	0	2	2
71	0	0	0	0	0	0	0	0	2	1
1054	0	0	0	0	0	0	0	0	2	2
1058	0	0	0	0	0	0	0	0	2	2
1060	0	0	0	0	0	0	0	0	2	2
1077	0	0	0	0	0	0	0	0	1	2
1080	0	0	0	0	0	0	0	0	2	2
74	0	0	0	0	0	0	0	0	1	2
75	0	0	0	0	0	0	0	0	2	2
76	0	0	0	0	0	0	0	0	1	2
78	0	0	0	0	0	0	0	0	2	2
79	0	0	0	0	0	0	0	0	2	1
80	0	0	0	0	0	0	0	0	2	2
81	0	0	0	0	0	0	0	0	2	1
82	0	0	0	0	0	0	0	0	2	2
83	0	0	0	0	0	0	0	0	1	1
84	0	0	0	0	0	0	0	0	1	2
85	0	0	0	0	0	0	0	0	1	1
86	0	0	0	0	0	0	0	0	1	2
87	0	0	0	0	0	0	0	0	2	1
88	0	0	0	0	0	0	0	0	1	2
90	0	0	0	0	0	0	0	0	2	1
1051	0	0	0	0	0	0	0	0	1	1
1052	0	0	0	0	0	0	0	0	1	2
91	0	0	0	0	0	0	0	0	2	2
92	0	0	0	0	0	0	0	0	2	2
93	0	0	0	0	0	0	0	0	1	2
94	0	0	0	0	0	0	0	0	2	1
95	0	0	0	0	0	0	0	0	1	1
96	0	0	0	0	0	0	0	0	1	1
97	0	0	0	0	0	0	0	0	2	2
98	0	0	0	0	0	0	0	0	2	1
99	0	0	0	0	0	0	0	0	2	2
100	0	0	0	0	0	0	0	0	1	1
101	0	0	0	0	0	0	0	0	1	1
102	0	0	0	0	0	0	0	0	1	2
103	0	0	0	0	0	0	0	0	1	1
104	0	0	0	0	0	0	0	0	2	2
105	0	0	0	0	0	0	0	0	2	2
106	0	0	0	0	0	0	0	0	2	2
107	0	0	0	0	0	0	0	0	2	1
108	0	0	0	0	0	0	0	0	1	2
109	0	0	0	0	0	0	0	0	1	1
110	0	0	0	0	0	0	0	0	1	2
111	0	0	0	0	0	0	0	0	1	1
112	0	0	0	0	0	0	0	0	2	2
113	0	0	0	0	0	0	0	0	2	1
114	0	0	0	0	0	0	0	0	1	2
115	0	0	0	0	0	0	0	0	1	1
116	0	0	0	0	0	0	0	0	2	2
117	0	0	0	0	0	0	0	0	1	1
118	0	0	0	0	0	0	0	0	2	2
119	0	0	0	0	0	0	0	0	1	1
120	0	0	0	0	0	0	0	0	1	1
121	0	0	0	0	0	0	0	0	2	2
122	0	0	0	0	0	0	0	0	2	2
123	0	0	0	0	0	0	0	0	2	2
124	0	0	0	0	0	0	0	0	2	1
125	0	0	0	0	0	0	0	0	2	1
total+ve	21	33	23	20	26	27	34	32
total -ve	19	7	17	20	14	13	6	8

## Sheet: Sheet2
ID	PMA	MHA1	MHA2	MHA7	PTT3	PTT4	PTT10	PTT15	sex	age
1074	1	1	0	0	0	1	1	0	1	1
40318	1	1	1	1	1	1	1	1	1	2
1078	0	1	1	0	1	1	1	1	1	1
1072	0	0	0	0	0	1	0	0	2	1
40521	0	0	0	0	0	1	1	1	1	2
40350	0	1	0	0	1	0	1	1	1	2
40864	0	1	0	0	1	1	0	1	1	2
1093	0	1	0	0	0	1	0	0	1	2
40322	0	1	1	1	0	1	1	1	1	2
1076	1	1	1	0	1	0	1	1	1	2
1073	1	1	1	1	1	0	1	1	2	1
40351	1	1	1	1	1	0	1	1	1	2
40340	1	1	0	1	0	1	1	1	1	2
40603	0	0	0	1	0	1	1	0	1	2
1050	1	1	1	0	1	1	1	1	2	1
1075	1	1	1	1	1	1	1	1	2	1
40354	1	1	1	1	0	0	1	1	2	2
1079	0	1	0	1	0	1	1	1	1	2
1083	1	1	0	0	1	0	1	1	1	2
1077	0	1	0	1	0	0	1	1	1	2
1082	1	1	1	1	1	1	1	1	1	2
328	1	1	1	1	1	1	1	1	2	2
40346	1	1	1	1	1	1	1	1	1	2
40349	0	1	1	1	1	1	1	0	1	2
1081	1	1	1	0	1	1	1	1	2	1
40755	1	0	0	1	0	0	1	1	2	1
40338	1	1	1	0	1	1	1	1	1	2
1071	1	1	0	1	1	1	1	1	2	1
40342	1	1	1	0	1	1	1	1	2	2
40613	0	1	1	0	0	1	1	1	2	1
33	0	0	0	0	1	0	0	1	1	1
23	0	1	1	0	1	0	1	1	2	2
14	1	1	1	1	1	1	1	1	2	1
12	1	1	1	1	1	1	1	1	1	2
24	0	1	1	0	1	1	1	1	1	1
1405	0	1	1	0	1	1	1	1	2	1
25	0	0	0	0	1	0	0	0	1	1
493	1	1	1	1	1	1	1	1	2	2
1090	0	1	0	1	0	0	1	0	2	1
40010	0	0	0	0	0	0	0	0	2	1
1091	0	0	0	0	0	0	0	0	1	2
1092	0	0	0	0	0	0	0	0	2	1
38	0	0	0	0	0	0	0	0	2	1
1094	0	0	0	0	0	0	0	0	1	2
40	0	0	0	0	0	0	0	0	1	2
41	0	0	0	0	0	0	0	0	2	2
42	0	0	0	0	0	0	0	0	1	1
43	0	0	0	0	0	0	0	0	2	1
44	0	0	0	0	0	0	0	0	2	2
48	0	0	0	0	0	0	0	0	2	1
50	0	0	0	0	0	0	0	0	1	2
52	0	0	0	0	0	0	0	0	1	1
56	0	0	0	0	0	0	0	0	1	1
1096	0	0	0	0	0	0	0	0	1	1
1097	0	0	0	0	0	0	0	0	2	2
1098	0	0	0	0	0	0	0	0	2	2
1099	0	0	0	0	0	0	0	0	2	2
60	0	0	0	0	0	0	0	0	2	2
61	0	0	0	0	0	0	0	0	1	2
62	0	0	0	0	0	0	0	0	1	2
63	0	0	0	0	0	0	0	0	1	1
15	0	0	0	0	0	0	0	0	1	1
14	0	0	0	0	0	0	0	0	1	2
17	0	0	0	0	0	0	0	0	1	2
20	0	0	0	0	0	0	0	0	1	1
1100	0	0	0	0	0	0	0	0	1	2
66	0	0	0	0	0	0	0	0	1	2
67	0	0	0	0	0	0	0	0	1	1
68	0	0	0	0	0	0	0	0	1	1
70	0	0	0	0	0	0	0	0	2	2
71	0	0	0	0	0	0	0	0	2	1
1054	0	0	0	0	0	0	0	0	2	2
1058	0	0	0	0	0	0	0	0	2	2
1060	0	0	0	0	0	0	0	0	2	2
1077	0	0	0	0	0	0	0	0	1	2
1080	0	0	0	0	0	0	0	0	2	2
74	0	0	0	0	0	0	0	0	1	2
75	0	0	0	0	0	0	0	0	2	2
76	0	0	0	0	0	0	0	0	1	2
78	0	0	0	0	0	0	0	0	2	2
79	0	0	0	0	0	0	0	0	2	1
80	0	0	0	0	0	0	0	0	2	2
81	0	0	0	0	0	0	0	0	2	1
82	0	0	0	0	0	0	0	0	2	2
83	0	0	0	0	0	0	0	0	1	1
84	0	0	0	0	0	0	0	0	1	2
85	0	0	0	0	0	0	0	0	1	1
86	0	0	0	0	0	0	0	0	1	2
87	0	0	0	0	0	0	0	0	2	1
88	0	0	0	0	0	0	0	0	1	2
90	0	0	0	0	0	0	0	0	2	1
1051	0	0	0	0	0	0	0	0	1	1
1052	0	0	0	0	0	0	0	0	1	2
91	0	0	0	0	0	0	0	0	2	2
92	0	0	0	0	0	0	0	0	2	2
93	0	0	0	0	0	0	0	0	1	2
94	0	0	0	0	0	0	0	0	2	1
95	0	0	0	0	0	0	0	0	1	1
96	0	0	0	0	0	0	0	0	1	1
97	0	0	0	0	0	0	0	0	2	2
98	0	0	0	0	0	0	0	0	2	1
99	0	0	0	0	0	0	0	0	2	2
100	0	0	0	0	0	0	0	0	1	1
101	0	0	0	0	0	0	0	0	1	1
102	0	0	0	0	0	0	0	0	1	2
103	0	0	0	0	0	0	0	0	1	1
104	0	0	0	0	0	0	0	0	2	2
105	0	0	0	0	0	0	0	0	2	2
106	0	0	0	0	0	0	0	0	2	2
107	0	0	0	0	0	0	0	0	2	1
108	0	0	0	0	0	0	0	0	1	2
109	0	0	0	0	0	0	0	0	1	1
110	0	0	0	0	0	0	0	0	1	2
111	0	0	0	0	0	0	0	0	1	1
112	0	0	0	0	0	0	0	0	2	2
113	0	0	0	0	0	0	0	0	2	1
114	0	0	0	0	0	0	0	0	1	2
115	0	0	0	0	0	0	0	0	1	1
116	0	0	0	0	0	0	0	0	2	2
117	0	0	0	0	0	0	0	0	1	1
118	0	0	0	0	0	0	0	0	2	2
119	0	0	0	0	0	0	0	0	1	1
120	0	0	0	0	0	0	0	0	1	1
121	0	0	0	0	0	0	0	0	2	2
122	0	0	0	0	0	0	0	0	2	2
123	0	0	0	0	0	0	0	0	2	2
124	0	0	0	0	0	0	0	0	2	1
125	0	0	0	0	0	0	0	0	2	1
